# Supplementary material for: Performance of physician-certified verbal autopsies: multisite validation study using clinical diagnostic gold standards
Source: Popul Health Metr. 2011 Aug 4;9:32. doi: 10.1186/1478-7954-9-32 (PMC3160925; doi:10.1186/1478-7954-9-32)
Supplement: Additional file 1 — Number of deaths for adult, child, and neonate causes in the PHMRC study. [file 1478-7954-9-32-S1.XLSX]

## Sheet: Annex 1
Number of deaths for adult, child, and neonate causes in the PHMRC study
Adult Causes	Deaths
Acute Myocardial Infarction	400
AIDS	501
Asthma	47
Bite of Venomous Animal	66
Breast Cancer	194
COPD	171
Cervical Cancer	155
Cirrhosis	313
Colorectal Cancer	99
Diabetes	414
Diarrhea/Dysentery	228
Drowning	106
Epilepsy	48
Esophageal Cancer	40
Falls	173
Fires	122
Homicide	167
Leukemia/Lymphomas	155
Lung Cancer	106
Malaria	100
Maternal	472
Other Cardiovascular Diseases	416
Other Infectious Diseases	263
Other Injuries	103
Other Noncommunicable Diseases	598
Pneumonia	539
Poisonings	86
Prostate Cancer	48
Renal Failure	413
Road Traffic	202
Stomach Cancer	62
Stroke	630
Suicide	124
TB	275
Total	7836
Child Causes	Deaths
AIDS	20
Bite of Venomous Animal	54
Diarrhea/Dysentery	256
Drowning	83
Encephalitis	41
Falls	49
Fires	68
Hemorrhagic Fever	51
Malaria	117
Measles	23
Meningitis	58
Other Cancers	28
Other Cardiovascular Diseases	76
Other Defined Causes of Child Deaths	194
Other Digestive Diseases	48
Other Infectious Diseases	69
Pneumonia	535
Poisonings	18
Road Traffic	92
Sepsis	143
Violent Death	52
Total	2075
Neonate Causes	Deaths
Birth Asphyxia	461
Congenital Malformation	250
Meningitis/Sepsis	167
Pneumonia	89
Preterm Delivery	662
Stillbirth	1002
Total	2631
