# Supplementary material for: Performance of physician-certified verbal autopsies: multisite validation study using clinical diagnostic gold standards
Source: Popul Health Metr. 2011 Aug 4;9:32. doi: 10.1186/1478-7954-9-32 (PMC3160925; doi:10.1186/1478-7954-9-32)
Supplement: Additional file 2 — Median chance-corrected concordance (%) and 95% UI, by cause with and without HCE. [file 1478-7954-9-32-S2.XLSX]

## Sheet: Annex 2
Median chance-corrected concordance (%) and 95% UI, by cause with and without HCE
Adult Causes	No HCE		HCE
	Median	95% UI	Median	95% UI
Bite of Venomous Animal	80.979	(80.1, 82.2)	100	(100.0, 100.0)
Road Traffic	67.6437	(67.0, 68.6)	83.7974	(82.8, 84.7)
Homicide	60.3585	(59.6, 61.5)	61.416	(60.6, 62.9)
Maternal	58.6833	(57.9, 59.1)	64.0315	(62.9, 65.7)
Breast Cancer	57.0707	(56.1, 58.5)	62.5344	(60.8, 64.2)
Drowning	49.6855	(48.5, 50.9)	64.4261	(62.7, 66.0)
Other Injuries	47.1639	(45.9, 48.8)	61.0774	(58.8, 64.6)
Falls	45.5128	(44.5, 46.4)	48.4849	(47.0, 49.8)
Suicide	44.0693	(43.2, 45.3)	67.3319	(66.2, 69.2)
Cirrhosis	40.6795	(39.5, 41.5)	46.2451	(45.2, 47.4)
Fires	39.899	(38.4, 41.0)	41.9348	(40.4, 43.7)
Diarrhea/Dysentery	38.1818	(37.4, 39.1)	29.3047	(27.8, 31.0)
Stroke	38.1199	(37.6, 38.6)	59.8982	(59.0, 61.4)
Esophageal Cancer	36.9573	(35.6, 39.0)	49.5152	(48.5, 54.7)
Acute Myocardial Infarction	36.7282	(35.8, 37.4)	57.3761	(56.4, 58.7)
TB	32.7754	(32.3, 33.7)	48.4849	(47.5, 49.8)
AIDS	30.7674	(30.1, 31.5)	67.4641	(66.6, 68.6)
Other Noncommunicable Diseases	27.2727	(26.4, 28.0)	35.1981	(34.2, 36.7)
Malaria	26.0385	(24.9, 27.5)	28.314	(26.4, 29.7)
Cervical Cancer	23.7521	(22.7, 24.7)	35.1906	(33.8, 36.6)
COPD	19.3014	(18.5, 20.2)	40.4535	(39.6, 41.6)
Pneumonia	17.8211	(17.3, 18.5)	16.1138	(15.3, 16.7)
Diabetes	14.5994	(14.1, 15.4)	56.8135	(55.8, 58.1)
Poisonings	12.4863	(11.4, 13.1)	7.20017	(6.3, 8.8)
Other Infectious Diseases	12.2301	(11.6, 12.6)	27.3046	(26.4, 28.6)
Epilepsy	12.1212	(10.7, 12.7)	26.3701	(24.8, 29.4)
Other Cardiovascular Diseases	10.4503	(10.0, 11.0)	24.049	(23.2, 25.2)
Lung Cancer	7.11258	(6.3, 8.0)	41.1255	(39.3, 42.8)
Renal Failure	7.03039	(6.6, 7.5)	22.2754	(21.4, 23.8)
Colorectal Cancer	6.09319	(5.3, 6.6)	32.3388	(30.5, 34.4)
Asthma	6.0449	(4.7, 7.1)	44.7155	(42.5, 48.1)
Leukemia/Lymphomas	3.32443	(2.5, 3.9)	21.6783	(20.5, 23.4)
Stomach Cancer	-3.0303	(-3.0, -3.0)	24.3988	(22.6, 26.4)
Prostate Cancer	-3.0303	(-3.0, -3.0)	28.6713	(26.4, 30.5)
Child Causes	No HCE		HCE
	Median	95% UI	Median	95% UI
Road Traffic	89.5	(88.3, 90.5)	86.594	(85.0, 88.1)
Violent Death	86.875	(86.0, 88.5)	84.6927	(82.2, 88.3)
Drowning	84.3421	(83.6, 85.6)	100	(100.0, 100.0)
Fires	67.6923	(66.8, 69.5)	58	(56.8, 60.5)
Falls	65.5738	(64.6, 66.9)	43.6356	(41.8, 46.3)
Bite of Venomous Animal	63.7931	(61.8, 65.2)	100	(100.0, 100.0)
Diarrhea/Dysentery	44	(43.0, 45.0)	58	(56.8, 59.5)
Other Defined Causes of Child Deaths	43.8028	(42.7, 45.2)	44.2188	(41.7, 47.5)
Malaria	42.0501	(40.8, 43.5)	41.6667	(40.7, 43.8)
AIDS	39.3574	(37.9, 41.7)	50.0758	(49.9, 58.0)
Poisonings	32.8	(28.3, 39.7)	65	(62.5, 69.5)
Pneumonia	32.1961	(31.2, 33.2)	31.2069	(30.0, 32.8)
Encephalitis	17.5849	(16.0, 18.6)	34.1374	(31.0, 37.0)
Hemorrhagic Fever	15.0961	(14.0, 17.3)	56.25	(54.1, 60.5)
Other Infectious Diseases	11.8	(10.8, 13.1)	23.3146	(21.6, 26.7)
Meningitis	7.84574	(6.3, 8.9)	20	(17.5, 21.3)
Sepsis	-2.41803	(-3.0, -1.9)	-5	(-5.0, -5.0)
Other Cancers	-5	(-5.0, 6.1)	51	(50.6, 60.4)
Measles	-5	(-5.0, -5.0)	35.1471	(32.5, 44.0)
Other Cardiovascular Diseases	-5	(-5.0, -5.0)	-5	(-5.0, -5.0)
Other Digestive Diseases	-5	(-5.0, 3.8)	26.5	(24.2, 31.7)
Neonate Causes	No HCE		HCE
	Median	95% UI	Median	95% UI
Stillbirth	72.8	(72.4, 73.1)	73.719	(73.1, 74.4)
Preterm Delivery	44.3902	(43.6, 45.1)	42.8235	(41.6, 43.8)
Birth Asphyxia	40.6058	(40.0, 41.3)	42.9601	(42.1, 43.9)
Congenital Malformation	4.97738	(4.1, 5.7)	26.4516	(25.1, 28.2)
Meningitis/Sepsis	3.13641	(2.5, 3.8)	6.54061	(5.4, 7.3)
Pneumonia	1.58466	(0.1, 2.4)	5.52239	(4.0, 7.5)
