# Supplementary material for: Performance of physician-certified verbal autopsies: multisite validation study using clinical diagnostic gold standards
Source: Popul Health Metr. 2011 Aug 4;9:32. doi: 10.1186/1478-7954-9-32 (PMC3160925; doi:10.1186/1478-7954-9-32)
Supplement: Additional file 3 — Slope, intercept, and RMSE from linear regression of estimated versus true CSMFs, by cause with and without HCE. [file 1478-7954-9-32-S3.XLSX]

## Sheet: Annex 3
Slope, intercept, and RMSE from linear regression of estimated versus true CSMFs, by cause with and without HCE
Adult Causes	Slope		Intercept		RMSE
	No HCE	HCE	No HCE	HCE	No HCE	HCE
AIDS	0.293681	0.672058	0.0393802	0.0270733	0.0102832	0.0109884
Acute Myocardial Infarction	0.342265	0.527196	0.0316313	0.0237383	0.0096815	0.0089093
Asthma	0.0185605	0.506413	0.0056378	0.0097168	0.0032376	0.0100138
Bite of Venomous Animal	0.757126	0.945291	0.002119	0.0018802	0.0047424	0.0042673
Breast Cancer	0.57519	0.623779	0.0061831	0.0037178	0.0047009	0.0052484
COPD	0.193151	0.394882	0.016006	0.0181164	0.0067458	0.010515
Cervical Cancer	0.243189	0.36428	0.0036978	0.0018933	0.0039554	0.0050437
Cirrhosis	0.398146	0.478001	0.0259882	0.0118134	0.0078677	0.0070249
Colorectal Cancer	0.0883763	0.345844	0.0078005	0.0038069	0.0061427	0.0061614
Diabetes	0.145135	0.52819	0.0214687	0.0378438	0.0065353	0.0120294
Diarrhea/Dysentery	0.388027	0.292226	0.0202297	0.0105348	0.0069284	0.0069956
Drowning	0.499056	0.664171	0.0018155	0.0010602	0.0043336	0.0058933
Epilepsy	0.160747	0.24257	0.0011344	0.0035762	0.0045915	0.0075819
Esophageal Cancer	0.328095	0.568885	0.0117543	0.0044004	0.0088591	0.008998
Falls	0.44244	0.47357	0.0131994	0.0082428	0.0059263	0.006508
Fires	0.417545	0.398405	0.0038036	0.0034935	0.004609	0.0053597
Homicide	0.618697	0.588349	0.0165467	0.009424	0.0091369	0.0081565
Leukemia/Lymphomas	0.0639818	0.254883	0.0044202	0.0038817	0.0035369	0.0064277
Lung Cancer	0.0908849	0.379241	0.0085223	0.0028595	0.0057534	0.0059916
Malaria	0.241646	0.313436	0.0289829	0.0148971	0.0094969	0.0095782
Maternal	0.559068	0.632377	0.0129775	0.006801	0.0063128	0.0047795
Other Cardiovascular Diseases	0.0484459	0.189693	0.0400919	0.0436965	0.0095012	0.0136179
Other Infectious Diseases	0.121565	0.22667	0.0418139	0.027925	0.0103057	0.0113999
Other Injuries	0.476647	0.557657	0.0272867	0.0280489	0.0104461	0.0129196
Other Noncommunicable Diseases	0.168135	0.207741	0.132089	0.123165	0.02423	0.0303022
Pneumonia	0.153104	0.177616	0.0380922	0.0151848	0.0090099	0.0083206
Poisonings	0.135163	0.0916445	0.0011063	0.0033286	0.0030747	0.0047477
Prostate Cancer	0.0210152	0.267391	0.0012099	-0.0002156	0.0023955	0.0066129
Renal Failure	0.0724506	0.219509	0.0283647	0.0139359	0.0086303	0.00717
Road Traffic	0.705292	0.81819	0.0041293	0.0059805	0.0036134	0.0056049
Stomach Cancer	0.0780275	0.364117	0.0022574	0.0033442	0.0029512	0.0074924
Stroke	0.359918	0.545189	0.0314728	0.0321594	0.0084875	0.0128371
Suicide	0.45708	0.67073	0.0396917	0.0257951	0.0170913	0.0154394
TB	0.345327	0.470407	0.0308073	0.0258115	0.0095913	0.0098318
Child Causes	Slope		Intercept		RMSE
	No HCE	HCE	No HCE	HCE	No HCE	HCE
AIDS	0.387278	0.473604	0.0103244	0.0091355	0.0159096	0.0200521
Bite of Venomous Animal	0.637072	0.883724	0.004314	0.0179681	0.011753	0.0262479
Diarrhea/Dysentery	0.369603	0.568756	0.0754547	0.0374198	0.0265042	0.0212747
Drowning	0.821436	0.943951	0.0010458	0.011463	0.0052814	0.0137234
Encephalitis	0.20976	0.39999	0.0258325	0.0107401	0.0160011	0.0224093
Falls	0.676223	0.476643	0.0134172	0.0104253	0.0120475	0.0222174
Fires	0.68278	0.594573	0.0042218	0.0055357	0.0081992	0.0127444
Hemorrhagic Fever	0.247261	0.549286	0.012978	0.0138376	0.0117462	0.0210743
Malaria	0.36714	0.33448	0.0820434	0.0625844	0.0289664	0.0293524
Measles	0.0406521	0.3979	0.0064169	0.0016471	0.0084527	0.0191605
Meningitis	0.0708476	0.128489	0.0334117	0.0333665	0.0157542	0.0212424
Other Cancers	0.0854358	0.514301	0.0048267	0.0040838	0.0083807	0.0152265
Other Cardiovascular Diseases	0.0064446	0.0259454	0.0031107	0.0011892	0.0071894	0.0042862
Other Defined Causes of Child Deaths	0.316408	0.402756	0.134113	0.113671	0.0320324	0.0411047
Other Digestive Diseases	0.0233272	0.334055	0.0036633	0.0055293	0.003944	0.0118622
Other Infectious Diseases	0.156595	0.117273	0.0523242	0.0650621	0.0223768	0.0342408
Pneumonia	0.208752	0.257917	0.112049	0.0796152	0.0292124	0.0367153
Poisonings	0.504664	0.611911	0.0033369	0.0053379	0.0173426	0.0280878
Road Traffic	0.890115	0.854656	0.0041095	0.004694	0.0066314	0.0105652
Sepsis	0.0075104	-0.0230771	0.016454	0.016738	0.0122183	0.0168019
Violent Death	0.833343	0.831045	0.0170324	0.0221802	0.0143145	0.0223225
Neonate Causes	Slope		Intercept		RMSE
	No HCE	HCE	No HCE	HCE	No HCE	HCE
Birth Asphyxia	0.238118	0.310261	0.3167	0.254584	0.0528518	0.0528645
Congenital Malformation	0.202442	0.370899	0.0197902	0.0387523	0.0152489	0.0306298
Meningitis/Sepsis	0.134462	0.221832	0.0765734	0.0740064	0.0248435	0.0369916
Pneumonia	0.156422	0.177948	0.0669271	0.0555164	0.0320543	0.0379539
Preterm Delivery	0.41537	0.424777	0.145073	0.136184	0.0322126	0.0400029
Stillbirth	0.750435	0.756766	0.0447086	0.0543273	0.0173981	0.0246335
